# Supplementary material for: Effects of rainfall, temperature and photoperiod on the phenology of ephemeral resources for selected bushveld woody plant species in southern Africa
Source: PLoS One. 2021 May 11;16(5):e0251421. doi: 10.1371/journal.pone.0251421 (PMC8112890; doi:10.1371/journal.pone.0251421)
Supplement: S1 Data — (XLSX) [file pone.0251421.s001.xlsx]

## Sheet: TagInfo
Tag Id	Family	Species Name	Overall tree height (m)	Height of max canopy diameter (m)	Height of first leaves (m)	Max canopy diameter (m)	DBH (m)	Crown Height (m - Calc)	Height of tree base (m - Calc)	Seg 1 in (m) calc	Seg 2 in (m) calc	Total Tree Vol in (m)
Tag077acab	Fabaceae	Senegalia burkei	12.5	9	2.25	7.5	0.5	3.5	6.75	103.125	106.513	209.638
Tag080acab	Fabaceae	Senegalia burkei	2.9	1.4	0.6	1.6	0.85	1.5	0.8	2.01143	0.972714	2.98414
Tag083acab	Fabaceae	Senegalia burkei	2.9	0.65	0.45	1.5	0.3	2.25	0.2	2.65179	0.146143	2.79793
Tag100acab	Fabaceae	Senegalia burkei	13	8	5.25	15	2.5	5	2.75	589.286	193.564	782.85
Tag139acab	Fabaceae	Senegalia burkei	2.6	1.5	0.35	1.8	0.05	1.1	1.15	1.86686	1.00372	2.87057
Tag044acac	Fabaceae	Senegalia caffra	11	7.5	1.5	6.75	0.35	3.5	6	83.5312	75.5032	159.034
Tag093acac	Fabaceae	Senegalia caffra	11	5.25	3.75	9	0.75	5.75	1.5	243.964	34.6942	278.658
Tag104acac	Fabaceae	Senegalia caffra	14	9.75	3	6.2	0.75	4.25	6.75	85.5748	77.1714	162.746
Tag105acac	Fabaceae	Senegalia caffra	11.2	7.5	3	12	0.5	3.7	4.5	279.086	177.08	456.166
Tag119acac	Fabaceae	Senegalia caffra	1.4	0.7	0.6	1.4	0.04	0.7	0.1	0.718667	0.0528419	0.771509
Tag124acac	Fabaceae	Senegalia caffra	1.95	1.4	0.9	1.6	0.04	0.55	0.5	0.737524	0.343829	1.08135
Tag138acac	Fabaceae	Senegalia caffra	8.25	6	2	6	0.65	2.25	4	42.4286	42.2426	84.6712
Tag039acak	Fabaceae	Vachellia karroo	8.5	4.5	2.5	9	1.2	4	2	169.714	48.84	218.554
Tag127acak	Fabaceae	Vachellia karroo	8.25	4	1.3	5	0.45	4.25	2.7	55.6548	19.4128	75.0676
Tag149acak	Fabaceae	Vachellia karroo	2.1	1.8	0.9	1.5	0.025	0.3	0.9	0.353571	0.539344	0.892915
Tag159acak	Fabaceae	Vachellia karroo	8.5	3	1.8	7.2	0.36	5.5	1.2	149.349	17.1479	166.497
Tag161acak	Fabaceae	Vachellia karroo	2.6	2.25	0.5	2.9	0.17	0.35	1.75	1.54183	4.09379	5.63562
Tag099acan	Fabaceae	Vachellia nilotica	5	3.5	2	5.5	0.75	1.5	1.5	23.7679	13.7254	37.4933
Tag141acan	Fabaceae	Vachellia nilotica	5	3.75	1.5	6.5	0.64	1.25	2.25	27.6637	27.5901	55.2538
Tag144acan	Fabaceae	Vachellia nilotica	7	5.8	3.6	8	0.75	1.2	2.2	40.2286	40.6574	80.886
Tag154acan	Fabaceae	Vachellia nilotica	1.55	1.2	0.6	1.2	0.03	0.35	0.6	0.264	0.232084	0.496084
Tag155acan	Fabaceae	Vachellia nilotica	4	2.5	1.1	2.5	0.1	1.5	1.4	4.91071	2.387	7.29771
Tag160acan	Fabaceae	Vachellia nilotica	8.5	4	1.5	11.25	0.56	4.5	2.5	298.326	87.1986	385.525
Tag014acar	Fabaceae	Vachellia robusta	5	3	0.5	3.2	0.2	2	2.5	10.7276	7.15	17.8776
Tag072acar	Fabaceae	Vachellia robusta	5.25	4	1.75	7	0.6	1.25	2.25	32.0833	31.5621	63.6455
Tag101acar	Fabaceae	Vachellia robusta	8.5	4	2.25	6	0.4	4.5	1.75	84.8571	17.6733	102.53
Tag163acar	Fabaceae	Vachellia robusta	1.9	1.5	1.1	1.9	0.07	0.4	0.4	0.756381	0.392637	1.14902
Tag191acar	Fabaceae	Vachellia robusta	4.5	2.5	1.2	4.5	0.4	2	1.3	21.2143	7.56198	28.7763
Tag042berz	Rhamnaceae	Berchemia zeyheri	9	4.5	2.5	13.5	2	4.5	2	429.589	111.702	541.292
Tag045berz	Rhamnaceae	Berchemia zeyheri	11	7	2.9	7.2	0.65	4	4.1	108.617	61.1454	169.763
Tag051berz	Rhamnaceae	Berchemia zeyheri	10	5.5	4	8.8	0.7	4.5	1.5	182.537	33.0354	215.572
Tag054berz	Rhamnaceae	Berchemia zeyheri	12	5.8	4.5	11.5	1.5	6.2	1.3	429.498	51.6673	481.165
Tag059berz	Rhamnaceae	Berchemia zeyheri	10.5	6	2.5	12.2	1.05	4.5	3.5	350.837	149.19	500.027
Tag047cela	Cannabaceae	Celtis africana	9.3	6	4	10.5	0.5	3.3	2	190.575	60.631	251.206
Tag091cela	Cannabaceae	Celtis africana	12	9	5.25	9	0.7	3	3.75	127.286	86.2223	213.508
Tag175cela	Cannabaceae	Celtis africana	11.25	7.5	5.5	4.5	0.25	3.75	2	39.7768	11.2292	51.006
Tag179cela	Cannabaceae	Celtis africana	10	5.25	6	6.5	0.6	4.75	-0.75	105.122	-9.13589	95.9861
Tag180cela	Cannabaceae	Celtis africana	11.5	6.75	2.5	5.7	0.4	4.75	4.25	80.8382	38.8804	119.719
Tag000chaa	Ulmaceae	Chaetachme aristata	6.3	3	0.1	6.2	0.2	3.3	2.9	66.4463	30.1683	96.6146
Tag068coma	Combretaceae	Combretum apiculatum	2.4	1.5	0.3	1	0.4	0.9	1.2	0.471429	0.490286	0.961714
Tag113coma	Combretaceae	Combretum apiculatum	2.7	1.6	0.5	1.5	0.04	1.1	1.1	1.29643	0.665961	1.96239
Tag115coma	Combretaceae	Combretum apiculatum	2	1.4	0.7	1.6	0.09	0.6	0.7	0.804571	0.497218	1.30179
Tag143coma	Combretaceae	Combretum apiculatum	7.8	4.5	2.5	6.75	0.9	3.3	2	78.758	27.4725	106.231
Tag013come	Combretaceae	Combretum erythrophyllum	11	4.6	1.5	11.5	1.6	6.4	3.1	443.352	124.392	567.744
Tag176come	Combretaceae	Combretum erythrophyllum	10.5	6	2.5	5.8	0.8	4.5	3.5	79.2943	35.6767	114.971
Tag094comz	Combretaceae	Combretum zeyheri	8.8	6	3.2	4.5	0.55	2.8	2.8	29.7	16.8868	46.5868
Tag136comz	Combretaceae	Combretum zeyheri	4.1	4.5	0.7	2.5	0.11	-0.4	3.8	-1.30952	6.50597	5.19645
Tag158comz	Combretaceae	Combretum zeyheri	1.5	1	0.5	1.9	0.05	0.5	0.5	0.945476	0.485506	1.43098
Tag174comz	Combretaceae	Combretum zeyheri	10	4.5	2.9	7	0.5	5.5	1.6	141.167	22.1048	163.271
Tag060dicc	Fabaceae	Dichrostachys cinerea	3.75	2.25	0.4	3.75	0.18	1.5	1.85	11.0491	7.15637	18.2055
Tag082dicc	Fabaceae	Dichrostachys cinerea	2.25	0.75	0.05	2.5	1	1.5	0.7	4.91071	1.7875	6.69821
Tag089dicc	Fabaceae	Dichrostachys cinerea	4	2.25	0.5	3	0.7	1.75	1.75	8.25	5.31208	13.5621
Tag117dics	Fabaceae	Dichrostachys cinerea	2.7	2	0.7	3.1	0.08	0.7	1.3	3.52367	3.35859	6.88226
Tag134dics	Fabaceae	Dichrostachys cinerea	2.1	1.5	0.3	1.5	0.025	0.6	1.2	0.707143	0.719125	1.42627
Tag162dicc	Fabaceae	Dichrostachys cinerea	2.9	2.4	0.05	2.3	0.12	0.5	2.35	1.38548	3.4346	4.82008
Tag168dicc	Fabaceae	Dichrostachys cinerea	3.75	2.25	1.4	2.9	0.32	1.5	0.85	6.60786	2.10161	8.70947
Tag066eucc	Ebenaceae	Euclea crispa	3.5	2.5	0.8	2.5	0.14	1	1.7	3.27381	2.9473	6.22111
Tag110eucc	Ebenaceae	Euclea crispa	2.2	1.5	1.6	1.5	0.17	0.7	-0.1	0.825	-0.066364	0.758636
Tag114eucc	Ebenaceae	Euclea crispa	2.8	2	0.68	2	0.31	0.8	1.32	1.67619	1.63042	3.30661
Tag122eucc	Ebenaceae	Euclea crispa	2.2	1.5	0.8	2.3	0.2	0.7	0.7	1.93967	1.0615	3.00117
Tag137eucc	Ebenaceae	Euclea crispa	1.9	1.5	1.1	1.3	0.08	0.4	0.4	0.354095	0.188613	0.542709
Tag111eucu	Ebenaceae	Euclea undulata	2.5	2	0.75	2.25	0.21	0.5	1.25	1.32589	1.82649	3.15238
Tag166eucu	Ebenaceae	Euclea undulata	2.2	1.3	0.1	1.8	0.3	0.9	1.2	1.52743	1.21629	2.74371
Tag182eucu	Ebenaceae	Euclea undulata	6	4.5	1.6	4.6	0.05	1.5	2.9	16.6257	16.2481	32.8738
Tag003fics	Moraceae	Ficus sur	10.5	8.25	4.5	7.5	1	2.25	3.75	66.2946	63.5937	129.888
Tag006fics	Moraceae	Ficus sur	14.5	12	11	5	0.9	2.5	1	32.7381	7.93833	40.6764
Tag050gref	Malvaceae	Grewia flavescens	2.5	1.75	0.35	2.25	0.05	0.75	1.4	1.98884	1.89842	3.88726
Tag018land	Anacardiaceae	Lannea discolor	6.5	4.2	2.5	7.5	0.8	2.3	1.7	67.7679	28.001	95.7689
Tag019land	Anacardiaceae	Lannea discolor	6.5	3.5	1.9	6.4	0.4	3	1.6	64.3657	18.304	82.6697
Tag020land	Anacardiaceae	Lannea discolor	6.75	4.3	4	7	0.9	2.45	0.3	62.8833	4.40864	67.292
Tag041land	Anacardiaceae	Lannea discolor	0.6	0.25	0.1	0.3	0.0015	0.35	0.15	0.0165	0.00355348	0.0200535
Tag007mimz	Salicaceae	Mimusops zeyheri	6.75	5.75	1	5.5	0.4	1	4.75	15.8452	40.5684	56.4136
Tag008mimz	Salicaceae	Mimusops zeyheri	10.5	6.25	3.5	9	1.3	4.25	2.75	180.321	67.9833	248.305
Tag017mimz	Salicaceae	Mimusops zeyheri	10.5	6.75	6	8.75	1.4	3.75	0.75	150.391	17.8303	168.221
Tag056mimz	Salicaceae	Mimusops zeyheri	13	9	4.5	12.75	1.02	4	4.5	340.607	208.145	548.752
Tag092mimz	Salicaceae	Mimusops zeyheri	12	10	4	6	0.6	2	6	37.7143	62.7943	100.509
Tag073olee	Oleaceae	Olea europaea s. africana	6	4	0.38	3.8	0.5	2	3.62	15.1276	15.7289	30.8565
Tag074olee	Oleaceae	Olea europaea s. africana	9	6.5	0.4	10.5	0.95	2.5	6.1	144.375	193.516	337.891
Tag152olee	Oleaceae	Olea europaea s. africana	2.2	0.9	0.45	1.85	0.09	1.3	0.45	2.33056	0.423944	2.7545
Tag153olee	Oleaceae	Olea europaea s. africana	1.9	0.7	0.35	2	0.18	1.2	0.35	2.51429	0.402637	2.91692
Tag036papc	Sapindaceae	Pappea capensis	8.5	6	1	8	0.85	2.5	5	83.8095	93.6604	177.47
Tag043papc	Sapindaceae	Pappea capensis	9.8	6	3	6.5	0.4	3.8	3	84.0976	35.365	119.463
Tag046papc	Sapindaceae	Pappea capensis	9	7.5	0.6	7.6	0.6	1.5	6.9	45.3829	113.272	158.655
Tag052papc	Sapindaceae	Pappea capensis	9.5	3	1.8	3	1.5	6.5	1.2	30.6429	4.95	35.5929
Tag075papc	Sapindaceae	Pappea capensis	7.5	6.2	3.75	4	0.28	1.3	2.45	10.8952	11.0356	21.9309
Tag600papc	Sapindaceae	Pappea capensis	1.3	0.3	0.2	75	0.035	1	0.1	2946.43	147.39	3093.82
Tag053pela	Fabaceae	Peltophorum africanum	8.5	4.5	1	9.75	0.75	4	3.5	199.179	94.3594	293.538
Tag086pela	Fabaceae	Peltophorum africanum	7.5	4.2	3	7.3	0.5	3.3	1.2	92.1156	17.974	110.09
Tag088pela	Fabaceae	Peltophorum africanum	7.4	3	2.5	4.5	0.2	4.4	0.5	46.6714	2.77488	49.4463
Tag165pela	Fabaceae	Peltophorum africanum	4.5	2.5	1	5.5	0.25	2	1.5	31.6905	12.4487	44.1391
Tag177pela	Fabaceae	Peltophorum africanum	4.5	3	1.3	4.5	0.24	1.5	1.7	15.9107	9.52257	25.4333
Tag071rhul	Anacardiaceae	Searsia leptodictya	5.5	2.8	0.6	3.75	0.3	2.7	2.2	19.8884	8.80275	28.6911
Tag076rhul	Anacardiaceae	Searsia leptodictya	7.5	3.5	1.6	9.1	0.75	4	1.9	173.507	44.884	218.391
Tag095rhul	Anacardiaceae	Searsia leptodictya	2.1	1.4	0.65	1.7	0.55	0.7	0.75	1.05967	0.810759	1.87043
Tag103rhul	Anacardiaceae	Searsia leptodictya	7	4.5	1.25	8	0.45	2.5	3.25	83.8095	57.7128	141.522
Tag164rhul	Anacardiaceae	Searsia leptodictya	2.9	2.5	0.5	2.9	0.5	0.4	2	1.7621	5.29571	7.05781
Tag098rhup	Anacardiaceae	Searsia pyroides	4	2.5	0.2	5.5	2.8	1.5	2.3	23.7679	32.2214	55.9892
Tag106rhup	Anacardiaceae	Searsia pyroides	2.7	1.8	0.5	2.8	0.6	0.9	1.3	3.696	3.3639	7.0599
Tag147rhup	Anacardiaceae	Searsia pyroides	3.8	2.6	1.1	3.75	0.25	1.2	1.5	8.83929	5.91741	14.7567
Tag156rhup	Anacardiaceae	Searsia pyroides	2.25	0.9	0.6	2.5	0.11	1.35	0.3	4.41964	0.513629	4.93327
Tag157rhup	Anacardiaceae	Searsia pyroides	7.7	4.5	1.3	15.5	1.08	3.2	3.2	402.705	216.36	619.064
Tag050sclb	Anacardiaceae	Sclerocarya birrea	12.2	5.5	4.7	10.5	1.5	6.7	0.8	386.925	26.8714	413.796
Tag171sclb	Anacardiaceae	Sclerocarya birrea	13	6.5	4.5	14	1.3	6.5	2	667.333	113.085	780.419
Tag172sclb	Anacardiaceae	Sclerocarya birrea	9.8	6	2	17.5	0.6	3.8	4	609.583	332.21	941.794
Tag107ximc	Oleaceae	Ximenia caffra	2.5	2.2	0.7	1.2	0.65	0.3	1.5	0.226286	1.03812	1.26441
Tag108ximc	Oleaceae	Ximenia caffra	2	1.5	0.3	2.3	0.08	0.5	1.2	1.38548	1.72241	3.10789
Tag123ximc	Oleaceae	Ximenia caffra	1.25	0.8	0.35	1.7	0.08	0.45	0.45	0.681214	0.35739	1.0386
Tag148ximc	Oleaceae	Ximenia caffra	1.2	0.7	30	1.25	0.04	0.5	-29.3	0.409226	-12.3863	-11.9771
Tag037zizm	Rhamnaceae	Ziziphus mucronata	8.25	7.5	7.8	6.5	7.5	0.75	-0.3	16.5982	-11.5696	5.02857
Tag038zizm	Rhamnaceae	Ziziphus mucronata	12	5.8	2.5	7.5	0.5	6.2	3.3	182.679	52.0732	234.752
Tag040zizm	Rhamnaceae	Ziziphus mucronata	7.6	7	4	6.75	0.75	0.6	3	14.3196	40.2187	54.5384
Tag049zizm	Rhamnaceae	Ziziphus mucronata	10	6	1.5	7.6	0.7	4	4.5	121.021	74.9218	195.943
Tag102zizm	Rhamnaceae	Ziziphus mucronata	14.5	7.5	2	11.5	0.5	7	5.5	484.917	199.146	684.062

## Sheet: Resources
		1/5/2009-30/4/2010 (Period 1)																																					1/5/2010-30/4/2011 Period 2)
		Flowers												New Fuit/Pods												New Leaves													Flowers
Family	Species Name	5	6	7	8	9	10	11	12	1	2	3	4	5	6	7	8	9	10	11	12	1	2	3	4	5	6	7	8	9	10	11	12	1	2	3	4		5	6	7	8	9	10	11	12	1	2	3
Fabaceae	Senegalia burkei	0	0	0	0	0	1	0	0	0	0	0	0	0	0	0	0	0	0	0	1	1	1	1	1	0	0	0	0	1	1	1	1	1	1	0	0		0	0	0	0	0	1	0	0	0	0	0
Fabaceae	Senegalia caffra	0	0	0	0	1	1	0	0	0	0	0	0	0	0	0	0	0	0	1	1	0	0	0	0	0	0	0	0	1	1	1	1	1	0	0	0		0	0	0	0	1	1	0	0	0	0	0
Fabaceae	Vachellia karroo	0	0	0	0	0	0	1	1	1	1	0	0	0	0	0	0	0	0	0	0	1	1	0	0	0	0	0	0	1	1	1	1	1	1	0	0		0	0	0	0	0	0	1	1	1	1	0
Fabaceae	Vachellia nilotica	0	0	0	0	0	1	1	1	1	1	0	0	1	1	1	1	1	0	0	0	1	1	1	1	0	0	0	0	0	1	1	1	1	1	0	0		0	0	0	0	0	1	1	1	1	1	0
Fabaceae	Vachellia robusta	0	0	0	0	0	1	1	1	1	1	0	0	0	0	0	0	0	1	1	1	1	0	0	0	0	0	0	0	1	1	1	1	1	1	0	0		0	0	0	0	1	1	1	1	1	1	0
Rhamnaceae	Berchemia zeyheri	0	0	0	0	0	1	0	0	0	0	0	0	0	0	0	0	0	0	1	1	0	0	0	0	0	0	0	0	1	1	1	1	1	1	0	0		0	0	0	0	0	1	0	0	0	0	0
Cannabaceae	Celtis africana	0	0	0	0	1	1	0	0	0	0	0	0	0	0	0	0	0	1	1	1	0	0	0	0	0	0	0	0	1	1	1	1	1	1	0	0		0	0	0	0	1	1	0	0	0	0	0
Ulmaceae	Chaetachme aristata	0	0	0	0	0	0	0	1	0	0	0	0	0	0	0	0	0	0	1	1	0	0	0	0	0	0	0	0	0	1	1	1	1	0	0	0		0	0	0	0	0	0	0	1	0	0	0
Combretaceae	Combretum apiculatum	0	0	0	0	0	1	1	0	0	0	0	0	1	1	1	1	1	1	0	0	1	1	1	1	0	0	0	0	0	1	1	1	0	0	0	0		0	0	0	0	0	1	1	0	0	0	0
Combretaceae	Combretum erythrophyllum	0	0	0	0	1	1	0	0	0	0	0	0	0	0	0	0	0	0	0	0	1	1	0	0	0	0	0	1	1	1	1	1	1	0	0	0		0	0	0	0	1	1	0	0	0	0	0
Combretaceae	Combretum zeyheri	0	0	0	0	0	1	1	0	0	0	0	0	0	0	0	0	0	0	0	0	0	1	1	1	0	0	0	0	0	1	1	1	1	1	0	0		0	0	0	0	0	1	1	0	0	0	0
Fabaceae	Dichrostachys cinerea	0	0	0	0	0	0	0	1	1	1	0	0	1	0	0	0	0	0	0	0	0	0	0	1	0	0	0	0	0	1	1	1	1	1	1	0		0	0	0	0	0	0	1	1	1	0	0
Ebenaceae	Euclea crispa	0	0	0	0	0	0	0	1	1	0	0	0	0	0	0	0	0	0	0	0	0	1	0	0	0	0	0	0	0	0	0	0	0	1	1	0		0	0	0	0	0	0	0	1	1	0	0
Ebenaceae	Euclea undulata	0	0	0	0	0	0	0	1	0	0	0	0	0	0	0	0	1	1	1	0	0	0	0	0	0	0	0	0	0	0	0	0	1	1	0	0		0	0	0	0	0	0	0	1	0	0	0
Moraceae	Ficus sur	0	0	0	0	0	0	0	0	0	0	0	0	0	0	0	1	1	1	1	1	1	1	1	1	0	0	0	1	0	0	0	0	0	0	0	0		0	0	0	0	0	0	0	0	0	0	0
Malvaceae	Grewia flavescens	0	0	0	0	0	0	0	0	0	0	1	0	0	0	1	1	0	0	0	0	0	0	0	0	0	0	0	0	0	0	1	1	1	0	0	0		0	0	0	0	0	0	0	0	0	0	1
Anacardiaceae	Lannea discolor	0	0	0	0	1	0	0	0	0	0	0	0	0	0	0	0	0	0	1	0	0	0	0	0	0	0	0	0	0	1	1	1	1	1	0	0		0	0	0	0	1	0	0	0	0	0	0
Salicaceae	Mimusops zeyheri	0	0	0	0	0	0	1	1	0	0	0	0	0	0	0	0	0	0	0	0	1	1	1	1	0	0	0	0	0	0	1	1	1	1	0	0		0	0	0	0	0	0	1	1	0	0	0
Oleaceae	Olea europaea s. africana	0	0	0	0	0	0	0	0	0	1	0	0	0	0	0	0	0	0	0	0	1	1	0	0	0	0	0	0	0	0	1	1	1	1	1	0		0	0	0	0	0	0	0	0	0	1	0
Sapindaceae	Pappea capensis	0	0	0	0	0	0	0	0	1	1	1	0	0	0	0	0	0	0	0	0	0	1	1	0	0	0	0	0	0	0	1	1	1	1	0	0		0	0	0	0	0	0	0	0	1	1	1
Fabaceae	Peltophorum africanum	0	0	0	0	0	0	1	1	0	0	0	0	0	0	0	0	0	0	0	0	1	1	1	1	0	0	0	0	0	0	1	1	1	1	0	0		0	0	0	0	0	0	1	0	0	0	0
Anacardiaceae	Searsia leptodictya	1	0	0	0	0	0	0	0	1	1	1	1	1	0	0	0	0	0	0	0	0	0	1	1	0	0	0	0	0	1	1	1	1	1	0	0		1	0	0	0	0	0	0	0	1	1	1
Anacardiaceae	Searsia pyroides	0	0	0	0	0	0	0	0	1	1	0	0	0	0	0	0	0	0	0	0	1	0	0	0	0	0	0	0	1	1	1	1	1	0	0	0		0	0	0	0	0	0	0	0	1	1	0
Anacardiaceae	Sclerocarya birrea	0	0	0	0	0	0	1	0	0	0	0	0	0	0	0	0	0	0	0	0	1	1	0	0	0	0	0	0	0	1	1	1	0	0	0	0		0	0	0	0	0	0	1	0	0	0	0
Oleaceae	Ximenia caffra	0	0	0	0	0	0	1	0	0	0	0	0	0	0	0	0	0	0	0	0	1	0	0	0	0	0	0	0	0	1	1	1	1	0	0	0		0	0	0	0	0	0	1	0	0	0	0
Rhamnaceae	Ziziphus mucronata	0	0	0	0	0	1	0	0	0	0	0	0	1	1	0	0	0	0	0	1	1	1	1	1	0	0	0	1	1	1	1	1	1	1	0	0		0	0	0	0	0	1	0	0	0	0	0
Number of species with resources		1	0	0	0	4	10	9	9	8	8	3	1	5	3	3	4	4	5	8	8	14	14	10	10	0	0	0	3	9	18	23	23	22	17	3	0	0	1	0	0	0	5	10	10	8	8	7	3
[truncated: 136 more columns]

## Sheet: ClimateResources
Period 1	May	Jun	Jul	Aug	Sep	Oct	Nov	Dec	Jan	Feb	Mar	Apr
No of species flowering	1	0	0	0	4	10	9	9	8	8	3	1
No of species with new fruit	5	3	3	4	4	5	8	8	14	14	10	10
No of species with new leaves	0	0	0	3	9	18	23	23	22	17	3	0
Temperature	17	16	15	16	22	25	24	26	26	26.4	25	21
Rainfall	0	1	0	16.5	0	14	96.5	131	0	22.5	6.5	20
Photoperiod	10.3733	10.4428	10.6329	11.1728	11.4498	12.365	13.0722	13.5357	13.7168	13.1754	12.3664	11.0755
Period 2
No of species flowering	1	0	0	0	5	10	10	8	8	7	3	1
No of species with new fruit	5	3	4	4	4	5	7	8	15	14	12	11
No of species with new leaves	0	0	0	3	11	18	23	23	23	17	3	0
Temperature	17	16	15	16	22	26	25	25.4	26	26	26	21
Rainfall	0	0	0	15	0	12	86	121.5	0	19	3.5	14
Photoperiod	10.3125	10.5425	10.9358	11.0137	11.6182	12.2654	13.3357	13.8423	13.4398	13.0923	12.517	11.4977
Period 3
No of species flowering	2	1	0	0	6	11	9	9	6	5	2	2
No of species with new fruit	5	5	4	4	4	6	7	9	16	15	13	11
No of species with new leaves	0	0	0	2	10	17	23	23	20	17	1	0
Temperature	16	14.3	14	15	19	22	19.5	21	23	23	20	19
Rainfall	1	0	0	18.5	0	18.5	139.5	156	0	27.5	7	23.5
Photoperiod	10.3198	10.4057	10.4966	11.2763	11.4872	12.3974	13.1725	13.6373	13.751	12.8475	12.6788	11.5186
Period 4
No of species flowering	1	0	0	0	6	11	9	9	6	5	3	1
No of species with new fruit	5	5	5	5	5	7	9	10	17	16	12	12
No of species with new leaves	0	0	0	2	11	16	23	25	22	18	4	0
Temperature	17	16	15	18	20	26	24.5	27	26	26.39	20	20.4
Rainfall	1.5	0.5	0.5	21	1.5	26	149.5	163	1.5	38.5	16.5	31.5
Photoperiod	10.7923	10.9259	10.9947	11.4539	11.4627	12.6845	13.9359	13.9724	13.3679	12.7725	12.2468	11.6622
Period 5
No of species flowering	1	0	0	0	6	11	11	10	6	6	1	1
No of species with new fruit	5	5	4	5	5	6	7	8	16	15	10	9
No of species with new leaves	0	0	0	2	11	18	23	23	20	17	1	0
Temperature	16	16	15	17	22	25	23.5	23.5	25	26	22	21.2
Rainfall	0.5	0.5	0	19	0.5	22	146	156	0.5	30	9	26
Photoperiod	10.7386	10.8261	10.8727	11.5698	11.9825	12.7932	13.1745	13.9072	13.453	12.8162	12.1792	11.4005
Avg Rounded	May	Jun	Jul	Aug	Sep	Oct	Nov	Dec	Jan	Feb	Mar	Apr	Tot sp
No of species flowering	1	0	0	0	5	11	10	9	7	6	2	1	26
No of species with new fruit	5	4	4	4	4	6	8	9	16	15	11	11	26
No of species with new leaves	0	0	0	2	10	17	23	23	21	17	2	0	26
Temperature - to match below	17	16	15	16	21	25	23	25	25	26	23	21
Rainfall	1	0	0	18	0	19	124	146	0	28	9	23
Photoperiod	11	11	11	11	12	13	13	14	14	13	12	11
%'s
Flowering	3.84615	0	0	0	19.2308	42.3077	38.4615	34.6154	26.9231	23.0769	7.69231	3.84615
New fruits/pods	19.2308	15.3846	15.3846	15.3846	15.3846	23.0769	30.7692	34.6154	61.5385	57.6923	42.3077	42.3077
New leaves	0	0	0	7.69231	38.4615	65.3846	88.4615	88.4615	80.7692	65.3846	7.69231	0
Temperature	16.6	15.66	14.8	16.4	21	24.8	23.3	24.58	25.2	25.558	22.6	20.52
Rainfall	0.6	0.4	0.1	18	0.4	18.5	123.5	145.5	0.4	27.5	8.5	23
Photoperiod	10.5073	10.6286	10.7865	11.2973	11.6001	12.5011	13.3382	13.779	13.5457	12.9408	12.3976	11.4309

## Sheet: PeriodData
Season	Month	NoSpFlowering	NoSpNewFruiting	NoSpNewLeaves	PercSpFlowering	PercSpNewFruiting	PercSpNewLeaves	Temp	Rainfall	Photoperiod
D	May	1	5	0	3.84615	19.2308	0	17.48	1	10.8323
D	Jun	0	4	0	0	15.3846	0	15.5	0	10.5261
D	Jul	0	4	0	0	15.3846	0	15.3534	0	10.6823
D	Aug	0	4	2	0	15.3846	7.69231	16.2073	17.9	11.2263
D	Sep	5	4	10	19.2308	15.3846	38.4615	21.2917	0	11.9539
D	Oct	11	6	17	42.3077	23.0769	65.3846	24.9074	18.5	12.7263
W	Nov	10	8	23	38.4615	30.7692	88.4615	23.4259	123.5	13.4011
W	Dec	9	9	23	34.6154	34.6154	88.4615	25.4352	145.5	13.75
W	Jan	7	16	21	26.9231	61.5385	80.7692	25.4643	0	13.5645
W	Feb	6	15	17	23.0769	57.6923	65.3846	26	27.5	12.9792
W	Mar	2	11	2	7.69231	42.3077	7.69231	22.8	8.5	12.2333
W	Apr	1	11	0	3.84615	42.3077	0	21.2647	23	11.4694
		26	26	26	200	373.077

## Sheet: StandardizedPeriodData
Season	Month	NoSpFlowering	log(y+1)	StandardizedFlowering	NoSpNewFruiting	log(y+1)	StandardizedFruiting	NoSpNewLeaves	log(y+1)	StandardizedLeaves	PercSpFlowering	PercSpNewFruiting	PercSpNewLeaves	Temp	log(y+1)	StandardizedTemp	Rainfall	log(y+1)	StandardizedRainfall	Photoperiod	log(y+1)	StandardizedPhoto
D	May	1	0.30103	-0.83189	5	0.778151	-0.738966	0	0	-1.00881	3.84615	19.2308	0	17.48	1.2667	-0.960777	1	0.30103	-0.617245	10.8323	1.07307	-1.14401
D	Jun	0	0	-1.08146	4	0.69897	-0.978631	0	0	-1.00881	0	15.3846	0	15.5	1.21748	-1.46393	0	0	-0.638204	10.5261	1.06168	-1.41767
D	Jul	0	0	-1.08146	4	0.69897	-0.978631	0	0	-1.00881	0	15.3846	0	15.3534	1.21361	-1.50117	0	0	-0.638204	10.6823	1.06753	-1.27809
D	Aug	0	0	-1.08146	4	0.69897	-0.978631	2	0.477121	-0.798276	0	15.3846	7.69231	16.2073	1.23571	-1.28421	17.9	1.27646	-0.263037	11.2263	1.0873	-0.791738
D	Sep	5	0.778151	0.166378	4	0.69897	-0.978631	10	1.04139	0.0438613	19.2308	15.3846	38.4615	21.2917	1.34814	0.00783795	0	0	-0.638204	11.9539	1.1124	-0.141392
D	Oct	11	1.07918	1.66378	6	0.845098	-0.499301	17	1.25527	0.780732	42.3077	23.0769	65.3846	24.9074	1.41342	0.926665	18.5	1.29003	-0.250461	12.7263	1.13755	0.549099
W	Nov	10	1.04139	1.41421	8	0.954243	-0.0199721	23	1.38021	1.41234	38.4615	30.7692	88.4615	23.4259	1.38785	0.550193	123.5	2.09517	1.95024	13.4011	1.1584	1.15227
W	Dec	9	1	1.16465	9	1	0.219693	23	1.38021	1.41234	34.6154	34.6154	88.4615	25.4352	1.42218	1.06078	145.5	2.16584	2.41134	13.75	1.16879	1.46414
W	Jan	7	0.90309	0.665512	16	1.23045	1.89735	21	1.34242	1.2018	26.9231	61.5385	80.7692	25.4643	1.42266	1.06818	0	0	-0.638204	13.5645	1.1633	1.29833
W	Feb	6	0.845098	0.415945	15	1.20412	1.65768	17	1.25527	0.780732	23.0769	57.6923	65.3846	26	1.43136	1.20431	27.5	1.45484	-0.0618293	12.9792	1.14548	0.775095
W	Mar	2	0.477121	-0.582323	11	1.07918	0.699022	2	0.477121	-0.798276	7.69231	42.3077	7.69231	22.8	1.37658	0.391133	8.5	0.977724	-0.460052	12.2333	1.12167	0.108401
W	Apr	1	0.30103	-0.83189	11	1.07918	0.699022	0	0	-1.00881	3.84615	42.3077	0	21.2647	1.34762	0.00098671	23	1.38021	-0.156145	11.4694	1.09585	-0.574433
		26			26			26			200	373.077
	Average	4.33333		0	8.08333		-7.40149e-17	9.58333		0				21.2608		1.12829e-16	30.45		0	12.1121		2.86808e-15
	Stdev.p	4.00694		1	4.1725		1	9.49963		1				3.93517		1	47.712		1	1.1187		1
